# Supplementary material for: A Scoping Review of the Role of Metalloproteinases in the Pathogenesis of Autoimmune Pemphigus and Pemphigoid
Source: Biomolecules. 2021 Oct 13;11(10):1506. doi: 10.3390/biom11101506 (PMC8533820; doi:10.3390/biom11101506)
Supplement: Supplementary file 1 [file biomolecules-11-01506-s001.zip]

Archive with 1 entries (1 files):
- biomolecules-1382022-supplementary.xlsx
