# Supplementary material for: A Scoping Review of the Role of Metalloproteinases in the Pathogenesis of Autoimmune Pemphigus and Pemphigoid
Source: Biomolecules. 2021 Oct 13;11(10):1506. doi: 10.3390/biom11101506 (PMC8533820; doi:10.3390/biom11101506)
Supplement: Supplementary file 1 [file biomolecules-11-01506-s001.zip › biomolecules-1382022-supplementary.xlsx]

## Sheet: Final article list
PMID	Title	Authors	Citation	First Author	Publication Year	In vitro	In vivo	Human	Disease	Target	Techniques	Comment
32042069	Endoplasmic reticulum stress promotes inflammation-mediated proteolytic activity at the ocular surface	Woodward AM, Di Zazzo A, Bonini S, Argüeso P.	Sci Rep. 2020 Feb 10;10(1):2216. doi: 10.1038/s41598-020-59237-3.	Woodward AM	2020			x	Ocular cicatricial pemphigoid	MMP9	PCR	MMP transcripts are significantly upregulated in conjunctival epithelium from nine patients with OCP compared to six normal subjects. The expression of MMP9 was determined by qPCR.
31507596	IL-23/IL-17 Axis Activates IL-1β-Associated Inflammasome in Macrophages and Generates an Auto-Inflammatory Response in a Subgroup of Patients With Bullous Pemphigoid	Le Jan S, Muller C, Plee J, Durlach A, Bernard P, Antonicelli F.	Front Immunol. 2019 Aug 27;10:1972. doi: 10.3389/fimmu.2019.01972. eCollection 2019.	Le Jan S	2019	x			Bullous pemphigoid	MMP9	zymography	While PMN-released MMP-9 was not modified by IL-1β stimulation (Figure 6A), we showed a significant increase in MMP-9 secretion by IL-1β-stimulated BP monocyte-derived macrophages
31440247	Blister Fluid Induces MMP-9-Associated M2-Type Macrophages in Bullous Pemphigoid	Riani M, Muller C, Bour C, Bernard P, Antonicelli F, Le Jan S.	Front Immunol. 2019 Aug 7;10:1858. doi: 10.3389/fimmu.2019.01858. eCollection 2019.	Riani M	2019	x		x	Bullous pemphigoid	MMP9	PCR, IHC	1. Stimulation with blister fluid (BF), but not with serum, increased MMP-9 expression (by qPCR) in monocyte-derived macrophages (MdM) originated from patients with BP. 2. Immunohistochemistry studies of skin biopsy specimens of BP revealed a substantial number of CD163+ macrophages at lesional site, with double-positive cells CD163+ MMP-9+ in the blister cavity. 3. Treatment with methylprednisol…
31370093	The involvement of ADAM10 in acantholysis in mucocutaneous pemphigus vulgaris depends on the autoantibody profile of each patient	Ivars M, España A, Alzuguren P, Pelacho B, Lasarte JJ, López-Zabalza MJ.	Br J Dermatol. 2020 May;182(5):1194-1204. doi: 10.1111/bjd.18382. Epub 2019 Oct 15.	Ivars M	2020		x		Pemphigus Vulgaris	ADAM10	IHC, Histology	1. PV1-IgG and PV2-IgG, but not PV3-IgG containing anti-Dsc Abs, induced a signiﬁcant increase in ADAM10 activity in a Src-dependent manner 2. Clinical detachment (Nikolsky sign) and histological acantholysiswere pr evented by Src, ADAM10 and EGFR inhibitors when mice were injected with PV1-IgG and PV2-IgG fractions, but not with PV3-IgGs or a mix containing PV3-IgGs.
29222810	Monocytes enhance neutrophil-induced blister formation in an ex vivo model of bullous pemphigoid	de Graauw E, Sitaru C, Horn MP, Borradori L, Yousefi S, Simon D, Simon HU.	Allergy. 2018 May;73(5):1119-1130. doi: 10.1111/all.13376. Epub 2018 Jan 17.	de Graauw E	2018	x			Bullous pemphigoid	MMP2/9	WB, ELISA, Histology	1. Significant increase of MMP-9 release upon co-incubation of monocytes and neutrophils exposed to BP pr NH sera as compared to the release by either monocytes or neutrophils alone 2. inhibition of MMP-2/MMP-9 led to a significant decrease in DES
29054606	Semaphorin 4D from CD15(+) Granulocytes via ADAM10-Induced Cleavage Contributes to Antibody Production in Bullous Pemphigoid	Shen S, Ke Y, Dang E, Fang H, Chang Y, Zhang J, Zhu Z, Shao S, Qiao P, Zhang T, Qiao H, Wang G.	J Invest Dermatol. 2018 Mar;138(3):588-597. doi: 10.1016/j.jid.2017.09.037. Epub 2017 Oct 18.	Shen S	2018			x	Bullous pemphigoid	ADAM10	IF, WB, ELISA, Flow cytometry	1. ADAM10 was overexpressed in BP lesions compared with in normal skin 2. ADMA10 was expressed on almost all the CD15+granulocytes from BP patients but was nearly absent on CD15+ granulocytes from healthy individuals	we used phorbol 12-myristate 13-acetate to activate CD15+ granulocytes from healthy donors, which caused spontaneous Sema4D shedding from the cell surface and generated a 120-kDa–weight molecule in the cell supernatants (Figure 6a, and see Supplementary Figure S1d). The ADAM10-specific inhibitor GI254023X significantly blocked the release of sSema4D from the cell surface
27637385	Bullous pemphigoid outcome is associated with CXCL10-induced matrix metalloproteinase 9 secretion from monocytes and neutrophils but not lymphocytes	Riani M, Le Jan S, Plée J, Durlach A, Le Naour R, Haegeman G, Bernard P, Antonicelli F.	J Allergy Clin Immunol. 2017 Mar;139(3):863-872.e3. doi: 10.1016/j.jaci.2016.08.012. Epub 2016 Sep 13.	Riani M	2017	x			Bullous pemphigoid	MMP9	Zymography, PCR	1. Neutrophils and monocytes from patients with BP, but not lymphocytes, responded to CXCL10 by increasing MMP-9 secretion and expression through the activation of extracellular signal-regulated kinase 1/2, p38, phosphoinositide-3 kinase signaling pathways. 2. CXCL10-increased MMP-9 secretion was inhibited by methylprednisolone and by compound A
27501402	A possible interaction between periostin and CD163(+) skin-resident macrophages in pemphigus vulgaris and bullous pemphigoid	Fujimura T, Kakizaki A, Furudate S, Aiba S.	Exp Dermatol. 2017 Dec;26(12):1193-1198. doi: 10.1111/exd.13157. Epub 2017 Jan 9.	Fujimura T	2017			x	Pemphigus Vulgaris and bullous pemphigoid	MMP12	IHC	1. MMP12 deposion was detected in the upper layer of epidermis and superficial dermis in PV lesions (Fig. 2b), but it was only detected in the superficial dermis in BP lesions - however no healthy control is present
25400334	Mediators of mast cells in bullous pemphigoid and dermatitis herpetiformis	Zebrowska A, Wagrowska-Danilewicz M, Danilewicz M, Stasikowska-Kanicka O, Kulczycka-Siennicka L, Wozniacka A, Waszczykowska E.	Mediators Inflamm. 2014;2014:936545. doi: 10.1155/2014/936545. Epub 2014 Oct 21.	Zebrowska A	2014			x	Bullous pemphigoid and dermatitis herpetiformis	MMP9	ELISA, IHC	1. MMP9 levels were significantly higher in the sera of BP patients (364.79 +/− 41.383) and patients with dermatitis herpetiformis (243.10 +/− 77.110) compared to healthy subjects (52.61 +/− 0.779); 2. MMP9 expression was significantly higher in lesions than the surrounding skin in patients with BP (7.41 ± 0.814 versus 2.01 ± 0.183, P = 0.000045) (Table 1) and in those with DH (2.34 ± 0.356 versu…
25380529	Limbal Fibroblasts Maintain Normal Phenotype in 3D RAFT Tissue Equivalents Suggesting Potential for Safe Clinical Use in Treatment of Ocular Surface Failure	Massie I, Dale SB, Daniels JT.	Tissue Eng Part C Methods. 2015 Jun;21(6):576-84. doi: 10.1089/ten.TEC.2014.0458. Epub 2014 Dec 17.	Massie I	2015	x			Ocular mucous membrane pemphigoid	MMP2/9	Zymography	Activities of pro MMP-9 and both forms of MMP-2 was increased in diseased Fib RAFT Tes (from ocMMP patients) compared with normal hLF RAFT Tes, but not after airlifting
24945093	Innate immune cell-produced IL-17 sustains inflammation in bullous pemphigoid	Le Jan S, Plée J, Vallerand D, Dupont A, Delanez E, Durlach A, Jackson PL, Edwin Blalock J, Bernard P, Antonicelli F.	J Invest Dermatol. 2014 Dec;134(12):2908-2917. doi: 10.1038/jid.2014.263. Epub 2014 Jul 19.	Le Jan S	2014	x		x	Bullous pemphigoid	MMP9	zymography, PCR	1. MMP-9 secretion was significantly increased in BP sera (n=8) compared to control (n=6), and was even higher in blister fluids (n=10) compared to BP sera 2. These MMP9 levels decreased after STC treatment 3. When blister fluid was consecutively added to cells initially stimulated with autologous serum, il17 but not mmp9 expression increased in all PBMCs tested (Figure 3b). Remarkably, BP serum …
23962653	Neutrophil collagenase, gelatinase, and myeloperoxidase in tears of patients with stevens-johnson syndrome and ocular cicatricial pemphigoid	Arafat SN, Suelves AM, Spurr-Michaud S, Chodosh J, Foster CS, Dohlman CH, Gipson IK.	Ophthalmology. 2014 Jan;121(1):79-87. doi: 10.1016/j.ophtha.2013.06.049. Epub 2013 Aug 17.	Arafat SN	2014			x	Bullous pemphigoid	MMP8, MMP9, TIMP1	ELISA	1. MMP-8 and MMP-9 levels were elevated significantly in OCP tears (SJS>OCP) when compared with controls 2. TIMP-1 levels were significantly decreased in OCP patients when compared with those in controls
22713436	Does Adam17 cause the destruction of anchoring fibers via shedding tumor necrosis factor α in bullous pemphigoid and dermatitis herpetiformis?	Zebrowska A, Wagrowska-Danilewicz M, Danilewicz M, Sokolowska M, Stasikowska-Kawecka O, Erkiert-Polguj A, Cynkier A, Pawliczak R, Sysa-Jedrzejowska A, Waszczykowska E.	J Cutan Med Surg. 2012 May-Jun;16(3):149-50. doi: 10.1177/120347541201600303.	Zebrowska A	2012			x	Bullous pemphigoid and dermatitis herpetiformis	ADAM17	IHC, WB	ADAM 17 expression was significantly higher in skin lesions compared to perilesional skin in both BP and DH patients (p < .04). Using an immunoblotting technique, we found significantly higher expression of ADAM 17 in BP patients compared to DH patients (p = .007 for both) and compared to healthy controls (p = .007, P = .006, respectively
22328927	The flavonoid luteolin inhibits Fcγ-dependent respiratory burst in granulocytes, but not skin blistering in a new model of pemphigoid in adult mice	Oswald E, Sesarman A, Franzke CW, Wölfle U, Bruckner-Tuderman L, Jakob T, Martin SF, Sitaru C.	PLoS One. 2012;7(2):e31066. doi: 10.1371/journal.pone.0031066. Epub 2012 Feb 6.	Oswald E	2012	x			Bullous pemphigoid	MMP9	Zymography	In vitro, human leukocytes stimulated with ICs consisting of BP180/CXVII-specific antibodies and antigen induced production and activation of MMP-9 in the supernatant of these cultures
21880713	Dual targets for mouse mast cell protease-4 in mediating tissue damage in experimental bullous pemphigoid	Lin L, Bankaitis E, Heimbach L, Li N, Abrink M, Pejler G, An L, Diaz LA, Werb Z, Liu Z.	J Biol Chem. 2011 Oct 28;286(43):37358-67. doi: 10.1074/jbc.M111.272401. Epub 2011 Aug 31.	Lin L	2011	x	x		Bullous pemphigoid	MMP9	Zymography	1. Both the pro- and active forms of MMP-9 were seen in lesional and nonlesional skin samples of pathogenic IgG-injected WT and mMCP-4−/− mice by gelatin zymography after 4 and 24 h 2. mMCP-4 released from MCs activates pro-MMP-9 in vitro
21552176	Membrane array analysis of tear proteins in ocular cicatricial pemphigoid	Chan MF, Sack R, Quigley DA, Sathe S, Vijmasi T, Li S, Holsclaw D, Strauss EC, McNamara NA.	Optom Vis Sci. 2011 Aug;88(8):1005-9. doi: 10.1097/OPX.0b013e31821ddc6c.	Chan MF	2011			x	Ocular cicatricial pemphigoid	MMP9	Membrane (protein) array	MMP9 was upregulated in all four active OCP tear samples relative to controls. In particular, MMP-9 was elevated during active disease and decreased following systemic immunomodulatory therapy.
21224056	Profibrotic phenotype of conjunctival fibroblasts from mucous membrane pemphigoid	Saw VP, Schmidt E, Offiah I, Galatowicz G, Zillikens D, Dart JK, Calder VL, Daniels JT.	Am J Pathol. 2011 Jan;178(1):187-97. doi: 10.1016/j.ajpath.2010.11.013. Epub 2010 Dec 23.	Saw VP	2011	x			Ocular cicatricial pemphigoid	MMP3/8/13	Antibody-coated membrane array	1. Pemphigoid fibroblasts secrete more MMP-3 (P = 0.04) and less MMP-13 (P = 0.02) compared with normal conjunctival fibroblasts 2. pemphigoid fibroblasts secrete less MMP-8 than normal fibroblasts in the presence of IL-13
19695840	Expression of selected ADAMs in bullous pemphigoid and dermatitis herpetiformis	Zebrowska A, Wagrowska-Danilewicz M, Danilewicz M, Wodz K, Sokolowska M, Erkiert-Polguj A, Sysa-Jedrzejowska A, Waszczykowska E, Pawliczak R.	J Dermatol Sci. 2009 Oct;56(1):58-61. doi: 10.1016/j.jdermsci.2009.06.018. Epub 2009 Aug 19.	Zebrowska A	2009			x	Bullous pemphigoid and dermatitis herpetiformis	ADAM8/15/17	IHC and WB	1. By IHC: Higher expression of ADAM8 in skin lesions as compared to perilesional skin both inpatients with BP and DH (p<0.05); the expression of ADAM8 was significantly higher in BP patients ascompared to control subjects by immunoblotting 2. DAM15expression was significantly higher in BP lesions and surroundingskin as compared to patients with DH (p<0.001) both inkeratinocytes and the inflammat…
17311292	Defining the involvement of proteinases in pemphigus vulgaris: evidence of matrix metalloproteinase-9 overexpression in experimental models of disease	Cirillo N, Lanza M, Rossiello L, Gombos F, Lanza A.	J Cell Physiol. 2007 Jul;212(1):36-41. doi: 10.1002/jcp.20997.	Cirillo N	2007	x	x		Pemphigus vulgaris	TIMP3, ADAM5, MMP9	DNA microarrays, zymography, WB, IF	1. TIMP3 was downregulated and ADAM5 upregulated in the PV passive transfer mouse model 2. MMP-9 is secreted in keratinocytes exposed to PV serum
17019968	Disturbances of the expression of metalloproteinases and their tissue inhibitors cause destruction of the basement membrane in pemphigoid	Narbutt J, Waszczykowska E, Lukamowicz J, Sysa-Jedrzejowska A, Kobos J, Zebrowska A.	Pol J Pathol. 2006;57(2):71-6.	Narbutt J	2006			x	Bullous pemphigoid			no full text	1. skin: Expression of MMP1, MMP2, MMP9 and MMP10 was observed either in the whole epidermis or in the basal keratinocytes; 2. blister: the majority of the enzymes examined was observed in blister fluid however, the most intense signal was noted for MMP10. 3. In cellular infiltrate we found expression of all the MMPs and TIMPs, the most distinct for MMP1, MMP2, MMP10 and for TIMP2.
16374020	Increased expression of matrix metalloproteinase-2, matrix metalloproteinase-9 and matrix metalloproteinase-13 in lesional skin of bullous pemphigoid	Niimi Y, Pawankar R, Kawana S.	Int Arch Allergy Immunol. 2006;139(2):104-13. doi: 10.1159/000090385. Epub 2005 Dec 19.	Niimi Y	2006			x	Bullous pemphigoid	MMP2/9/13	IHC, ELISA	1. The number of cells expressing MMP-2, MMP-9 and MMP-13 were significantly increased in the lesional skin of BP patients as compared to that in normal skin 2. T cells comprised the major source of MMP-2, MMP-9 and MMP-13, while MMP2 was expressed in keratinocytes
15841177	Synergy between a plasminogen cascade and MMP-9 in autoimmune disease	Liu Z, Li N, Diaz LA, Shipley M, Senior RM, Werb Z.	J Clin Invest. 2005 Apr;115(4):879-87. doi: 10.1172/JCI23977.	Liu Z	2005	x	x		Bullous pemphigoid	MMP3/9	Zymography, MMP colorimetric assay	1. Mice deficient in MMP-9 were resistant to experimental BP 2.MMP-3-deficient mice injected with pathogenic IgG developed the same degree of BP and expressed levels of actMMP-9 in the skin similar to those of WT controls.
15538734	Granulocyte-derived elastase and gelatinase B are required for dermal-epidermal separation induced by autoantibodies from patients with epidermolysis bullosa acquisita and bullous pemphigoid	Shimanovich I, Mihai S, Oostingh GJ, Ilenchuk TT, Bröcker EB, Opdenakker G, Zillikens D, Sitaru C.	J Pathol. 2004 Dec;204(5):519-27. doi: 10.1002/path.1674.	Shimanovich I	2004	x			Bullous pemphigoid and EBA	MMP9	MMP colorimetric assay	Incubation ofgranulocytes with 3G12scFv reduced GB activity tolevels observed in the presence of GM6001 and inhibited DEJ spit in cryosections
11710917	Respective contribution of neutrophil elastase and matrix metalloproteinase 9 in the degradation of BP180 (type XVII collagen) in human bullous pemphigoid	Verraes S, Hornebeck W, Polette M, Borradori L, Bernard P.	J Invest Dermatol. 2001 Nov;117(5):1091-6. doi: 10.1046/j.0022-202x.2001.01521.x.	Verraes S	2001	x		x	Bullous pemphigoid	MMP2/9, TIMP1	IHC, ELISA, Zymography	1.eosinophils as well as neutrophils of lesional BP skin showed positive immunostaining with anti-MMP-9 2. Only proform of matrix metalloproteinase 2/9 is present in lesional skin, it is present only as proenzyme in blister fluids, which also contain high levels of tissue inhibitor of metalloproteinase-1.
11007483	The serpin alpha1-proteinase inhibitor is a critical substrate for gelatinase B/MMP-9 in vivo	Liu Z, Zhou X, Shapiro SD, Shipley JM, Twining SS, Diaz LA, Senior RM, Werb Z.	Cell. 2000 Sep 1;102(5):647-55. doi: 10.1016/s0092-8674(00)00087-8.	Liu Z	2000	x	x		Bullous pemphigoid	MMP9	Zymography	1. Mice deficient in GB/MMP9 are resistant to blister formation in response to BP180 antibodies in a BP mouse model 2. GB acts upstream to regulates NE activity by inactivating α1-proteinase inhibitor
9687525	Gelatinase B-deficient mice are resistant to experimental bullous pemphigoid	Liu Z, Shipley JM, Vu TH, Zhou X, Diaz LA, Werb Z, Senior RM.	J Exp Med. 1998 Aug 3;188(3):475-82. doi: 10.1084/jem.188.3.475.	Liu Z	1998		x		Bullous pemphigoid	MMP9	Zymography	1. A prominent gelatinolytic band migrating at 97 kD was present only in lesional skin of mice injected with pathogenic anti-mBP180 IgG; 2. Gelatinase B–deficient mice were resistant to the blistering effect of intracutaneous anti-mBP180 antibodies; 3. gelatinase B–deficient mice reconstituted with neutrophils from normal mice developed blistering in response to anti-mBP180 antibodies.
7539470	Interstitial collagenase is expressed by keratinocytes that are actively involved in reepithelialization in blistering skin disease	Saarialho-Kere UK, Vaalamo M, Airola K, Niemi KM, Oikarinen AI, Parks WC.	J Invest Dermatol. 1995 Jun;104(6):982-8. doi: 10.1111/1523-1747.ep12606231.	Saarialho-Kere UK	1995			x	EB, PV, BP	MMP1	In situ hybridization	MMP1 was expressed in the basal keratinocytes most EB and 45% PV samples, but only 1 in 10 BP
8182134	92-kD gelatinase is produced by eosinophils at the site of blister formation in bullous pemphigoid and cleaves the extracellular domain of recombinant 180-kD bullous pemphigoid autoantigen	Ståhle-Bäckdahl M, Inoue M, Guidice GJ, Parks WC.	J Clin Invest. 1994 May;93(5):2022-30. doi: 10.1172/JCI117196.	Ståhle-Bäckdahl M	1994	x		x	Bullous pemphigoid	MMP9	In situ hybridization, IHC, zymography, immunoblotting, and ELISA	1. skin: In all samples (20/20), a strong signal for gelatinase mRNA was detected only in eosinophils and in blister fuiid 2. in vitro, 92-kD gelatinase cleaved the extracellular, collagenous domain of recombinant 180-kD BP autoantigen
8345222	Demonstration of 72-kDa and 92-kDa forms of type IV collagenase in human skin: variable expression in various blistering diseases, induction during re-epithelialization, and decrease by topical glucocorticoids	Oikarinen A, Kylmäniemi M, Autio-Harmainen H, Autio P, Salo T.	J Invest Dermatol. 1993 Aug;101(2):205-10. doi: 10.1111/1523-1747.ep12363823.	Oikarinen A	1993			x	Bullous pemphigoid	MMP2/9	In situ hybridization, zymography, immunoblotting	1. 72kd and 92kd collagenases were induced in skin blsiters; 2. 72-kDa form mostly to fibroblasts and the 92-kDa form to the epidermis and endothelial cells. 3. potent topical glucocorticoid down-regulated the 92-kDa type collagenase
6309988	Demonstration of collagenase and elastase activities in the blister fluids from bullous skin diseases. Comparison between dermatitis herpetiformis and bullous pemphigoid	Oikarinen AI, Zone JJ, Ahmed AR, Kiistala U, Uitto J.	J Invest Dermatol. 1983 Sep;81(3):261-6. doi: 10.1111/1523-1747.ep12518285.	Oikarinen AI	1983			x	Bullous pemphigoid, DH, PV			Collagenase activity could be detected in most cases with DH, BP, and CBDC, while no activity was found in 2 cases of PV or in 5 control blister fluids

## Sheet: Legend
	Articles related to pemphigoid only
	Articles related to pemphigus only
	Article relared to more than one blistering disease
	Full text not available
